# Supplementary material for: Health Care Use Before Multiple Sclerosis Symptom Onset
Source: JAMA Netw Open. 2025 Aug 1;8(8):e2524635. doi: 10.1001/jamanetworkopen.2025.24635 (PMC12317355; doi:10.1001/jamanetworkopen.2025.24635)
Supplement: Supplement 2. — eTable 4. Rate Ratios (95% CIs) for Physician Visits by ICD-9 Chapters for Each year in the 15 Years Preceding MS Onset eTable 5. Rate Ratios (95% CIs) for Specialty Visits for Each Year in the 15 Years Preceding MS Onset [file jamanetwopen-e2524635-s002.xlsx]

## Sheet:  Table of contents
Supplemental Online Content
Ruiz-Algueró M, Zhu F, Chertcoff A, Zhao Y, Marrie RA, Tremlett H. Health care use before multiple sclerosis symptom onset. JAMA Netw Open. 2025;8(8):e2524635. doi:10.1001/jamanetworkopen.2025.24635
eTable 4. Rate Ratios (95% CIs) for Physician Visits by ICD-9 Chapters for Each Year in the 15 Years Preceding MS Onset
eTable 5. Rate Ratios (95% CIs) for Specialty Visits for Each Year in the 15 Years Preceding MS Onset
This supplemental material has been provided by the authors to give readers additional information about their work.

## Sheet: eTable 4
	Year before MS Onset
	Year -15		Year -14		Year -13		Year -12		Year -11		Year -10		Year -9		Year -8		Year -7		Year -6		Year -5		Year -4		Year -3		Year -2		Year -1
ICDC and Description	RR	95% CI	RR	95% CI	RR	95% CI	RR	95% CI	RR	95% CI	RR	95% CI	RR	95% CI	RR	95% CI	RR	95% CI	RR	95% CI	RR	95% CI	RR	95% CI	RR	95% CI	RR	95% CI	RR	95% CI
1. Infections	0.91	(0.58, 1.37)	1.29	(0.85, 1.90)	0.91	(0.62, 1.29)	1.33	(0.90, 1.91)	0.99	(0.71, 1.35)	0.79	(0.56, 1.07)	0.89	(0.61, 1.27)	1.03	(0.78, 1.33)	1.06	(0.83, 1.35)	0.94	(0.74, 1.17)	0.81	(0.64, 1.02)	0.95	(0.76, 1.18)	1.12	(0.89, 1.38)	0.91	(0.66, 1.21)	0.93	(0.72, 1.19)
2. Neoplasms	1.26	(0.73, 2.05)	1.15	(0.65, 1.93)	1.17	(0.69, 1.89)	1.41	(0.89, 2.16)	1.57*	(1.09, 2.22)	1.34	(0.80, 2.16)	1.14	(0.79, 1.60)	1.01	(0.69, 1.44)	1.26	(0.91, 1.70)	1.04	(0.73, 1.44)	1.01	(0.73, 1.36)	1	(0.74, 1.33)	1.06	(0.80, 1.39)	1.1	(0.79, 1.50)	1.27	(0.98, 1.64)
3. Endocrine	0.91	(0.39, 1.84)	1.36	(0.70, 2.45)	1.76	(0.90, 3.21)	1.05	(0.58, 1.77)	1.48	(0.94, 2.24)	1.36	(0.83, 2.14)	2.20*	(1.46, 3.25)	1.26	(0.87, 1.76)	1.11	(0.82, 1.47)	1	(0.75, 1.31)	1.26	(0.97, 1.62)	0.88	(0.66, 1.15)	0.98	(0.77, 1.23)	0.88	(0.68, 1.12)	1.03	(0.83, 1.28)
4. Blood-Related	0.61	(0.15, 1.72)	0.39	(0.07, 1.24)	0.89	(0.28, 2.19)	1.23	(0.55, 2.48)	0.5	(0.12, 1.41)	3.03*	(1.94, 4.67)	1.93*	(1.18, 3.06)	1.14	(0.61, 1.99)	1.64	(0.96, 2.68)	1.04	(0.55, 1.82)	0.66	(0.32, 1.21)	1.45	(0.89, 2.25)	1.34	(0.83, 2.09)	1.33	(0.76, 2.19)	1.28	(0.77, 2.02)
5. Mental Health	0.87	(0.47, 1.50)	1.76*	(1.03, 2.89)	1.72*	(1.04, 2.73)	1.77*	(1.26, 2.46)	1.96*	(1.48, 2.58)	1.51*	(1.09, 2.05)	1.51*	(1.10, 2.05)	1.45*	(1.08, 1.91)	1.16	(0.90, 1.48)	1.28*	(1.02, 1.59)	1.24	(0.98, 1.55)	1.23	(0.96, 1.56)	1.38*	(1.12, 1.68)	1.34*	(1.08, 1.65)	1.30*	(1.05, 1.58)
6. Nervous System	0.84	(0.33, 1.79)	1.5	(0.72, 2.85)	1.17	(0.61, 2.06)	1.18	(0.40, 2.87)	1.08	(0.52, 2.04)	0.96	(0.47, 1.79)	1.03	(0.65, 1.57)	1.16	(0.74, 1.73)	1.08	(0.71, 1.59)	1.17	(0.76, 1.74)	1.06	(0.74, 1.47)	1.42*	(1.04, 1.91)	1.29	(0.95, 1.72)	1.15	(0.79, 1.61)	2.42*	(1.90, 3.07)
7. Sensory Organs	1.12	(0.90, 1.37)	0.97	(0.79, 1.18)	0.96	(0.80, 1.16)	1.13	(0.97, 1.32)	0.99	(0.85, 1.14)	1.05	(0.91, 1.21)	1.12	(0.98, 1.28)	1.18*	(1.05, 1.33)	1.14*	(1.01, 1.29)	1.11	(0.99, 1.24)	1.13*	(1.02, 1.24)	1.20*	(1.08, 1.32)	1.24*	(1.11, 1.38)	1.07	(0.96, 1.19)	1.51*	(1.36, 1.68)
8. Circulatory System	1.19	(0.64, 2.07)	0.73	(0.36, 1.36)	0.74	(0.37, 1.33)	1.52	(0.98, 2.28)	1.26	(0.84, 1.84)	1.22	(0.82, 1.76)	1.55*	(1.12, 2.13)	0.95	(0.68, 1.30)	1.03	(0.77, 1.35)	0.98	(0.74, 1.29)	1.02	(0.80, 1.29)	0.98	(0.76, 1.25)	0.83	(0.63, 1.06)	0.98	(0.74, 1.26)	1.22	(0.99, 1.49)
9. Respiratory System	1.14	(0.92, 1.41)	1.07	(0.86, 1.31)	1.15	(0.95, 1.39)	1.27*	(1.07, 1.49)	0.99	(0.84, 1.16)	1.14	(0.98, 1.31)	1.09	(0.96, 1.23)	1.06	(0.94, 1.20)	1.07	(0.96, 1.19)	1.09	(0.98, 1.21)	1.11	(1.00, 1.22)	1.14*	(1.03, 1.25)	1.08	(0.97, 1.20)	1.04	(0.93, 1.15)	1.05	(0.93, 1.17)
10. Digestive System	1.07	(0.66, 1.65)	1.38	(0.91, 2.02)	1.45	(1.00, 2.04)	1.21	(0.84, 1.71)	0.97	(0.68, 1.34)	1.01	(0.73, 1.36)	0.96	(0.73, 1.25)	0.85	(0.64, 1.10)	0.85	(0.65, 1.10)	1.07	(0.83, 1.36)	1.24	(1.00, 1.52)	1.02	(0.82, 1.26)	1.17	(0.95, 1.42)	1.06	(0.82, 1.34)	1.11	(0.89, 1.37)
11. Genitourinary System	1.1	(0.72, 1.60)	1.15	(0.88, 1.47)	1.06	(0.82, 1.36)	1.43*	(1.15, 1.76)	1.34*	(1.11, 1.61)	1.1	(0.92, 1.31)	1.1	(0.94, 1.29)	1.17*	(1.01, 1.34)	1.09	(0.95, 1.25)	1.15	(0.99, 1.33)	1.07	(0.96, 1.19)	1.02	(0.91, 1.14)	1.11	(0.99, 1.23)	1.11	(0.99, 1.24)	1.06	(0.95, 1.18)
12. Pregnancy/Childbirth^	1.24	(0.62, 2.28)	1.28	(0.65, 2.34)	1.22	(0.67, 2.08)	0.95	(0.54, 1.56)	1.51	(0.96, 2.30)	1.03	(0.65, 1.55)	1.11	(0.72, 1.65)	1.05	(0.70, 1.52)	1	(0.68, 1.41)	1.08	(0.78, 1.48)	0.71*	(0.49, 0.99)	0.99	(0.71, 1.34)	0.79	(0.55, 1.11)	0.68*	(0.46, 0.97)	0.9	(0.63, 1.26)
13. Skin-related	1.17	(0.88, 1.53)	1.11	(0.87, 1.40)	1.03	(0.81, 1.30)	1.23	(0.99, 1.51)	1.21	(0.98, 1.48)	1.2	(1.00, 1.43)	1	(0.82, 1.23)	0.94	(0.79, 1.12)	1.03	(0.88, 1.20)	0.93	(0.77, 1.11)	0.93	(0.79, 1.10)	1.03	(0.85, 1.23)	1.08	(0.91, 1.27)	1.01	(0.82, 1.23)	0.98	(0.82, 1.16)
14. MSK System	0.87	(0.52, 1.37)	1.2	(0.88, 1.61)	1.09	(0.84, 1.39)	1	(0.74, 1.33)	1.02	(0.80, 1.28)	0.89	(0.69, 1.13)	1.14	(0.93, 1.38)	1.14	(0.95, 1.35)	1.14	(0.98, 1.33)	1.16	(1.00, 1.34)	1.17*	(1.02, 1.33)	1.31*	(1.13, 1.51)	1.27*	(1.11, 1.45)	1.22*	(1.07, 1.39)	1.29*	(1.14, 1.47)
17. Symptoms/Signs	1.41*	(1.18, 1.68)	1.18*	(1.01, 1.37)	1.22*	(1.06, 1.39)	1.34*	(1.18, 1.52)	1.22*	(1.08, 1.38)	1.25*	(1.11, 1.41)	1.29*	(1.17, 1.43)	1.21*	(1.10, 1.33)	1.24*	(1.14, 1.35)	1.15*	(1.06, 1.26)	1.21*	(1.11, 1.31)	1.20*	(1.11, 1.30)	1.24*	(1.15, 1.34)	1.23*	(1.13, 1.33)	1.47*	(1.36, 1.58)
18. Injury/Complications	0.99	(0.58, 1.59)	1.43*	(1.05, 1.91)	1.12	(0.84, 1.46)	1.3*	(1.01, 1.65)	1.23	(1.00, 1.51)	1.28*	(1.03, 1.57)	1.23	(0.98, 1.52)	1.23*	(1.01, 1.49)	1.38*	(1.16, 1.63)	0.98	(0.81, 1.17)	1.19*	(1.02, 1.38)	1.11	(0.95, 1.29)	1.17*	(1.01, 1.33)	1.06	(0.92, 1.23)	1.37*	(1.19, 1.56)
Note: ICDC: International Classification of Diseases Chapter, MSK: Musculoskeletal system, RR: Rate Ratios; CI: Confidence Interval. The years -1, -2, -3, -4, -5, and thereafter correspond to the years preceding the onset of MS symptoms. An asterisk (*) indicates statistically significant results, where the 95% confidence interval does not include 1. Two ICD-9 chapters (Congenital Anomalies (Chap…

## Sheet: eTable 5
	Year before MS onset
	Year -15		Year -14		Year -13		Year -12		Year -11		Year -10		Year -9		Year -8		Year -7		Year -6		Year -5		Year -4		Year -3		Year -2		Year -1
Specialty	RR	95% CI	RR	95% CI	RR	95% CI	RR	95% CI	RR	95% CI	RR	95% CI	RR	95% CI	RR	95% CI	RR	95% CI	RR	95% CI	RR	95% CI	RR	95% CI	RR	95% CI	RR	95% CI	RR	95% CI
Dermatology	1.5	(0.86, 2.60)	1.57	(0.97, 2.53)	1.09	(0.68, 1.75)	1.55	(0.93, 2.60)	1.06	(0.66, 1.73)	1.16	(0.80, 1.68)	0.77	(0.54, 1.10)	0.94	(0.68, 1.31)	1.1	(0.78, 1.54)	0.93	(0.63, 1.38)	0.75	(0.53, 1.05)	0.88	(0.63, 1.23)	1.04	(0.79, 1.37)	0.88	(0.62, 1.25)	0.9	(0.66, 1.21)
Neurology	0.58	(0.21, 1.60)	1.49	(0.66, 3.36)	0.98	(0.47, 2.04)	0.91	(0.27, 3.05)	1.52	(0.81, 2.84)	1.45	(0.77, 2.73)	1.06	(0.65, 1.72)	1.61*	(1.01, 2.55)	1.38	(0.88, 2.17)	1.56*	(1.10, 2.21)	1.13	(0.74, 1.72)	1.44*	(1.02, 2.05)	1.62*	(1.19, 2.21)	1.89*	(1.34, 2.67)	5.46*	(4.30, 6.93)
Psychiatry	0.5	(0.19, 1.34)	1.28	(0.51, 3.23)	1.7	(0.68, 4.25)	2.59*	(1.23, 5.47)	3.10*	(1.58, 6.11)	2.23*	(1.29, 3.88)	2.22*	(1.25, 3.91)	1.64	(0.89, 3.03)	1.22	(0.74, 2.01)	1.4	(0.93, 2.12)	1.60*	(1.03, 2.47)	1.48	(0.97, 2.24)	1.93*	(1.31, 2.85)	1.64*	(1.12, 2.41)	1.71*	(1.18, 2.49)
Obstetrics and Gynecology^	0.95	(0.51, 1.77)	0.87	(0.48, 1.56)	1.28	(0.80, 2.05)	1.32	(0.89, 1.96)	1.64*	(1.12, 2.41)	1.23	(0.88, 1.72)	1.2	(0.87, 1.67)	1.06	(0.77, 1.48)	1.17	(0.86, 1.61)	1.22	(0.92, 1.62)	0.97	(0.77, 1.22)	1.06	(0.84, 1.32)	1.11	(0.89, 1.39)	0.98	(0.79, 1.22)	1.14	(0.88, 1.48)
Ophthalmology	0.89	(0.55, 1.43)	0.87	(0.55, 1.36)	0.99	(0.65, 1.51)	1.19	(0.81, 1.75)	1.02	(0.71, 1.46)	1.16	(0.85, 1.59)	1.45*	(1.09, 1.94)	1.57*	(1.21, 2.03)	1.53*	(1.16, 2.02)	1.27	(0.97, 1.65)	1.38*	(1.09, 1.76)	1.49*	(1.14, 1.96)	1.33*	(1.06, 1.68)	1.14	(0.90, 1.44)	1.64*	(1.30, 2.08)
Otolaryngology	0.48	(0.23, 1.00)	0.77	(0.38, 1.57)	1.64	(0.88, 3.07)	1.04	(0.64, 1.71)	0.56*	(0.32, 0.97)	1.16	(0.74, 1.82)	0.99	(0.67, 1.48)	1.07	(0.70, 1.63)	1.16	(0.80, 1.69)	1.24	(0.88, 1.74)	1.01	(0.71, 1.43)	1.24	(0.88, 1.75)	1.18	(0.85, 1.65)	1.16	(0.81, 1.65)	1.42*	(1.04, 1.94)
Surgery	1.52	(0.87, 2.63)	1.72	(0.67, 4.41)	1.69	(0.86, 3.34)	0.98	(0.56, 1.73)	1.07	(0.68, 1.68)	0.82	(0.49, 1.36)	1.04	(0.71, 1.52)	1.14	(0.81, 1.60)	1.1	(0.82, 1.47)	1.07	(0.80, 1.44)	1.39*	(1.07, 1.81)	1.03	(0.74, 1.44)	1.15	(0.88, 1.50)	1.17	(0.89, 1.54)	1.22	(0.95, 1.57)
Neurosurgery			5.99	(0.65, 54.98)	3.75	(0.84, 16.7)	3.33	(0.84, 13.18)	0.38	(0.05, 2.97)	1.15	(0.38, 3.48)	1.25	(0.49, 3.16)	1.6	(0.50, 5.07)	4.13*	(1.56, 10.93)	1.47	(0.49, 4.39)	2.06	(0.91, 4.68)	2.02	(0.97, 4.17)	2.23*	(1.12, 4.46)	1.69	(0.68, 4.18)	2.65*	(1.42, 4.96)
Orthopaedic Surg.	0.49	(0.24, 1.01)	1.59	(0.83, 3.04)	1.27	(0.68, 2.39)	1.32	(0.82, 2.13)	1.27	(0.73, 2.19)	1.88*	(1.27, 2.80)	1.3	(0.84, 2.01)	1.02	(0.70, 1.50)	1.48*	(1.02, 2.15)	1.27	(0.93, 1.74)	1.24	(0.90, 1.69)	1.11	(0.80, 1.55)	1.59*	(1.13, 2.23)	1.22	(0.91, 1.64)	1.35	(0.98, 1.87)
Urology	2.38	(0.72, 7.87)	1.01	(0.32, 3.19)	0.56	(0.18, 1.76)	0.75	(0.32, 1.74)	1.04	(0.50, 2.16)	0.59	(0.24, 1.45)	0.69	(0.33, 1.43)	1.73*	(1.07, 2.80)	1.49	(0.91, 2.44)	1.09	(0.71, 1.68)	1.06	(0.68, 1.63)	1.37	(0.82, 2.27)	1.23	(0.78, 1.94)	1.45	(0.90, 2.32)	1.12	(0.76, 1.67)
Internal Medicine	1.03	(0.47, 2.29)	0.76	(0.43, 1.35)	1.17	(0.69, 1.96)	1.47	(0.84, 2.58)	1.05	(0.70, 1.58)	1.25	(0.85, 1.82)	1.48*	(1.06, 2.06)	0.99	(0.69, 1.44)	1.1	(0.80, 1.51)	1.03	(0.75, 1.41)	1.05	(0.79, 1.38)	1.23	(0.96, 1.58)	1.18	(0.95, 1.47)	1.13	(0.90, 1.41)	1.38*	(1.08, 1.77)
Radiology	3.33	(0.54, 20.41)	1.78	(0.40, 7.95)	1	(0.33, 3.02)	3.25*	(1.12, 9.39)	1.61	(0.57, 4.53)	1.7	(0.66, 4.39)	1.38	(0.66, 2.91)	1.7	(0.92, 3.14)	1.32	(0.72, 2.43)	0.58	(0.29, 1.13)	0.97	(0.55, 1.73)	1.55	(0.91, 2.64)	1.71*	(1.03, 2.86)	1.26	(0.85, 1.86)	1.92*	(1.36, 2.72)
Physical Med./Rehab			1.25	(0.27, 5.77)	1.47	(0.27, 8.05)	1.09	(0.24, 4.84)	3.75	(0.97, 14.47)	0.09*	(0.01, 0.69)	3.57	(0.75, 17.09)	2.77	(0.76, 10.07)	1.55	(0.34, 6.99)	1.41	(0.46, 4.33)	1.29	(0.45, 3.75)	1.64	(0.61, 4.38)	0.85	(0.35, 2.08)	1.57	(0.73, 3.38)	1.25	(0.58, 2.67)
Emergency Med.	1.2	(0.65, 2.21)	1.5	(0.92, 2.44)	1.31	(0.84, 2.05)	1.2	(0.78, 1.84)	1.06	(0.69, 1.62)	1.24	(0.84, 1.84)	1.43	(0.99, 2.05)	1.01	(0.71, 1.46)	1.05	(0.75, 1.47)	1.14	(0.83, 1.55)	1.33*	(1.02, 1.73)	1.21	(0.92, 1.58)	1.41*	(1.09, 1.82)	1.49*	(1.10, 2.02)	1.69*	(1.27, 2.26)
Rheumatology	3.33	(0.35, 31.96)			0.55	(0.06, 4.79)	0	(0, 0)	0.62	(0.17, 2.33)	0.34	(0.04, 2.66)	0.17*	(0.03, 0.82)	0.39	(0.10, 1.63)	0.49	(0.18, 1.34)	0.32*	(0.11, 0.93)	0.97	(0.43, 2.15)	0.67	(0.31, 1.46)	0.75	(0.22, 2.51)	0.72	(0.37, 1.42)	1.24	(0.69, 2.25)
General Practitioner	1.21*	(1.10, 1.34)	1.27*	(1.11, 1.45)	1.21*	(1.07, 1.37)	1.31*	(1.18, 1.46)	1.24*	(1.13, 1.36)	1.14*	(1.04, 1.24)	1.18*	(1.09, 1.28)	1.14*	(1.06, 1.22)	1.13*	(1.06, 1.20)	1.11*	(1.05, 1.17)	1.12*	(1.06, 1.18)	1.12*	(1.07, 1.19)	1.13*	(1.08, 1.20)	1.11*	(1.05, 1.17)	1.23*	(1.17, 1.30)
Note: RR: Rate Ratios; CI: Confidence Interval. The years -1, -2, -3, -4, -5 and thereafter correspond to the years preceding the onset of MS symptoms. An asterisk (*) indicates statistically significant results, where the 95% confidence interval does not include 1. The caret symbol (^) denotes specialty assessed in females only.
